# Supplementary material for: Potential Mechanisms of Influence Between Spiritual Practices and Cognitive Health: A Systematic Review and Conceptual Model
Source: Brain Sci. 2025 Nov 30;15(12):1296. doi: 10.3390/brainsci15121296 (PMC12731188; doi:10.3390/brainsci15121296)
Supplement: Supplementary file 1 [file brainsci-15-01296-s001.zip]

Archive with 3 entries (3 files):
- Supp Table S1_PRISMA completed.pdf
- Supp Table S2 Additiona Database Search Terms.pdf
- Supp Table S3 across practice.pdf
